# Supplementary material for: Microtubule Integrity Is Associated with Mitochondrial Function and Quality of Murine Preimplantation Embryos
Source: Int J Mol Sci. 2025 Apr 1;26(7):3268. doi: 10.3390/ijms26073268 (PMC11989812; doi:10.3390/ijms26073268)
Supplement: Supplementary file 1 [file ijms-26-03268-s001.zip]

Archive with 2 entries (2 files):
- S1 movie file.zip
- S2 movie conforcal.zip
